# Supplementary material for: Psychological Stress among Students in Health-Related Fields during the COVID-19 Pandemic: Results of a Cross-Sectional Study at Selected Munich Universities
Source: Int J Environ Res Public Health. 2021 Jun 19;18(12):6611. doi: 10.3390/ijerph18126611 (PMC8296436; doi:10.3390/ijerph18126611)
Supplement: Supplementary file 1 [file ijerph-18-06611-s001.zip]

Archive with 1 entries (1 files):
- ijerph-1242489-supplementary.pdf
